# Supplementary material for: Detection of VAR2CSA-Captured Colorectal Cancer Cells from Blood Samples by Real-Time Reverse Transcription PCR
Source: Cancers (Basel). 2021 Nov 23;13(23):5881. doi: 10.3390/cancers13235881 (PMC8657034; doi:10.3390/cancers13235881)
Supplement: Supplementary file 1 [file cancers-13-05881-s001.zip]

Archive with 1 entries (1 files):
- cancers-1440587-supplementary.pdf
